# Supplementary material for: The Association between Replacement Drivers and Depressive Symptoms
Source: Int J Environ Res Public Health. 2022 Dec 29;20(1):575. doi: 10.3390/ijerph20010575 (PMC9819967; doi:10.3390/ijerph20010575)
Supplement: Supplementary file 1 [file ijerph-20-00575-s001.zip]

Archive with 1 entries (1 files):
- ijerph-2092945-supplementary.pdf
